# Supplementary material for: Temperature Dependence of the Number of Defect-Structures in Poly(vinylidene fluoride)
Source: Molecules. 2024 Mar 29;29(7):1551. doi: 10.3390/molecules29071551 (PMC11013231; doi:10.3390/molecules29071551)
Supplement: Supplementary file 1 [file molecules-29-01551-s001.zip]

Archive with 1 entries (1 files):
- molecules-2922048-supplementary.txt
