# Supplementary material for: Temperature Dependence of the Number of Defect-Structures in Poly(vinylidene fluoride)
Source: Molecules. 2024 Mar 29;29(7):1551. doi: 10.3390/molecules29071551 (PMC11013231; doi:10.3390/molecules29071551)
Supplement: Supplementary file 1 [file molecules-29-01551-s001.zip › molecules-2922048-supplementary.txt]

import numpy as np
from numpy import random
import math

def simulationDefects(_kp20, _kp22,):
	r20 = _kp20 / _kp22		
	P20 = r20 / (r20 + 1.0)
	Sxx = 0
	Sxy = 0
	Syx = 0
	termM = "2"
	for i in range(0, 10000000):
		randnum = np.random.random()
		if (termM == "2"):
			if (randnum < P20):
				Sxx += 1
			else:
				Sxy += 1
				termM = "0"
		else:
			Syx += 1
			termM = "2"
	return Sxy / (Sxy + Syx + Sxx)


def getk(_A, _EA, _Temp):
	return _A * math.exp(-_EA * 1000.0 / 8.314 / (_Temp + 273.15))

def getkpApp(_kp20, _kp22, _kp00):
    return _kp20 - ( _kp20 - 2.0 * _kp00) / (1.0 + _kp00 / _kp22)
	
kpValues = [
    {"Name": "kp20", "A": 1.99E8, "EA": 25.5},
	{"Name": "kp22", "A": 6.50E7, "EA": 30.7},
    {"Name": "kp00", "A": 3.52E9, "EA": 35.4},
]

temperatures = [45.0, 60.0, 65.0, 75.0, 90.0]

for i in range(0, len(temperatures)):
	kp20 = getk(kpValues[0]["A"], kpValues[0]["EA"], temperatures[i])
	kp22 = getk(kpValues[1]["A"], kpValues[1]["EA"], temperatures[i])
	kp00 = getk(kpValues[2]["A"], kpValues[2]["EA"], temperatures[i])
	kpApp = getkpApp(kp20, kp22, kp00)
	defects = simulationDefects(kp20, kp22,)
	print('temperature: %.0f, kp_app: %.0f, defect fraction: %.5f ' %(temperatures[i],kpApp ,defects*100.0),'%')
